# Supplementary material for: Similar Shift Patterns in Gut Bacterial and Fungal Communities Across the Life Stages of Bactrocera minax Larvae From Two Field Populations
Source: Front Microbiol. 2019 Oct 9;10:2262. doi: 10.3389/fmicb.2019.02262 (PMC6794421; doi:10.3389/fmicb.2019.02262)
Supplement: DATA SHEET S1 — The shared OTUs across the lifespan of larvae. [file Table_3.XLSX]

## Sheet: ZG-bacteria
# Constructed from biom file
#OTU ID	ZG-L1	ZG-L2	ZG-L3	taxonomy
otu13369	1.5	45	3123.25	k__Bacteria; p__Proteobacteria; c__Gammaproteobacteria; o__Enterobacteriales; f__Enterobacteriaceae
otu8516	0.25	2455	1390	k__Bacteria; p__Proteobacteria; c__Gammaproteobacteria; o__Enterobacteriales; f__Enterobacteriaceae
otu11261	3.75	43.75	1096	k__Bacteria; p__Proteobacteria; c__Gammaproteobacteria; o__Enterobacteriales; f__Enterobacteriaceae
otu12651	9.75	41.25	691	k__Bacteria; p__Proteobacteria; c__Gammaproteobacteria; o__Enterobacteriales; f__Enterobacteriaceae
otu9717	6.25	3722	322	k__Bacteria; p__Proteobacteria; c__Gammaproteobacteria; o__Enterobacteriales; f__Enterobacteriaceae
otu10926	0.75	1483.5	140	k__Bacteria; p__Proteobacteria; c__Gammaproteobacteria; o__Enterobacteriales; f__Enterobacteriaceae
otu19676	7	11.5	121.25	k__Bacteria; p__Proteobacteria; c__Gammaproteobacteria; o__Enterobacteriales; f__Enterobacteriaceae
otu180	0.5	1469.5	95.5	k__Bacteria; p__Proteobacteria; c__Gammaproteobacteria; o__Enterobacteriales; f__Enterobacteriaceae
otu4058	0.25	9	41	k__Bacteria; p__Proteobacteria; c__Gammaproteobacteria; o__Enterobacteriales; f__Enterobacteriaceae
otu2934	107.5	282.5	12.25	k__Bacteria; p__Proteobacteria; c__Gammaproteobacteria; o__Enterobacteriales; f__Enterobacteriaceae
otu3758	1358.75	33.5	6.5	k__Bacteria; p__Proteobacteria; c__Gammaproteobacteria; o__Enterobacteriales; f__Enterobacteriaceae
otu7015	8	0.25	5	k__Bacteria; p__Proteobacteria; c__Gammaproteobacteria; o__Enterobacteriales; f__Enterobacteriaceae
otu7688	7.75	0.5	4.75	k__Bacteria; p__Proteobacteria; c__Gammaproteobacteria; o__Enterobacteriales; f__Enterobacteriaceae
otu8646	0.5	1.25	3	k__Bacteria; p__Proteobacteria; c__Gammaproteobacteria; o__Enterobacteriales; f__Enterobacteriaceae
otu13803	216	246.75	1.5	k__Bacteria; p__Proteobacteria; c__Gammaproteobacteria; o__Enterobacteriales; f__Enterobacteriaceae
otu13332	1	0.75	1.5	k__Bacteria; p__Proteobacteria; c__Gammaproteobacteria; o__Enterobacteriales; f__Enterobacteriaceae
otu11220	243.25	215	0.5	k__Bacteria; p__Proteobacteria; c__Gammaproteobacteria; o__Enterobacteriales; f__Enterobacteriaceae
otu12582	1	19.5	0.5	k__Bacteria; p__Proteobacteria; c__Gammaproteobacteria; o__Enterobacteriales; f__Enterobacteriaceae
otu8204	4.5	35.25	121.5	k__Bacteria; p__Proteobacteria; c__Alphaproteobacteria; o__Rhodospirillales; f__Acetobacteraceae
otu6677	1	8	10.5	k__Bacteria; p__Proteobacteria; c__Alphaproteobacteria; o__Rhodospirillales; f__Acetobacteraceae
otu6698	0.5	1.5	5.25	k__Bacteria; p__Proteobacteria; c__Alphaproteobacteria; o__Rhodospirillales; f__Acetobacteraceae
otu10847	0.25	0.5	1.5	k__Bacteria; p__Proteobacteria; c__Alphaproteobacteria; o__Rhodospirillales; f__Acetobacteraceae
otu12957	5	0.25	0.25	k__Bacteria; p__Proteobacteria; c__Alphaproteobacteria; o__Rhodospirillales; f__Acetobacteraceae
otu11690	0.5	0.75	166.25	k__Bacteria; p__Proteobacteria; c__Gammaproteobacteria; o__Pseudomonadales; f__Pseudomonadaceae
otu10779	29.25	10	18	k__Bacteria; p__Proteobacteria; c__Gammaproteobacteria; o__Pseudomonadales; f__Pseudomonadaceae
otu16882	86.25	20	1	k__Bacteria; p__Actinobacteria; c__Actinobacteria; o__Actinomycetales; f__Pseudonocardiaceae
otu8799	2	0.25	0.5	k__Bacteria; p__Proteobacteria; c__Gammaproteobacteria; o__Pseudomonadales; f__Pseudomonadaceae
otu1072	2	0.25	0.5	k__Bacteria; p__Proteobacteria; c__Gammaproteobacteria; o__Pseudomonadales; f__Pseudomonadaceae
otu19136	0.5	0.25	0.25	k__Bacteria; p__Proteobacteria; c__Gammaproteobacteria; o__Pseudomonadales; f__Pseudomonadaceae
otu3938	2.75	0.5	1.25	k__Bacteria; p__Proteobacteria; c__Betaproteobacteria; o__Burkholderiales; f__Oxalobacteraceae
otu17111	0.5	0.25	1.25	k__Bacteria; p__Proteobacteria; c__Betaproteobacteria; o__Burkholderiales; f__Oxalobacteraceae
otu15914	15.75	1.25	0.75	k__Bacteria; p__Proteobacteria; c__Betaproteobacteria; o__Burkholderiales; f__Oxalobacteraceae
otu3444	25.75	0.5	0.25	k__Bacteria; p__Proteobacteria; c__Betaproteobacteria; o__Burkholderiales; f__Oxalobacteraceae
otu3520	3537	8.5	2.75	k__Bacteria; p__Proteobacteria; c__Betaproteobacteria; o__Burkholderiales; f__Oxalobacteraceae
otu9150	4.5	1.25	3	k__Bacteria; p__Acidobacteria; c__Solibacteres; o__Solibacterales; f__Solibacteraceae
otu6135	4.75	1.75	2.5	k__Bacteria; p__Acidobacteria; c__Solibacteres; o__Solibacterales; f__Solibacteraceae
otu19237	1.5	0.25	0.75	k__Bacteria; p__Acidobacteria; c__Solibacteres; o__Solibacterales; f__Solibacteraceae
otu5246	0.5	0.25	0.5	k__Bacteria; p__Acidobacteria; c__Solibacteres; o__Solibacterales; f__Solibacteraceae
otu10001	1.25	0.5	0.75	k__Bacteria; p__Proteobacteria; c__Alphaproteobacteria; o__Rhodospirillales; f__Rhodospirillaceae
otu10140	0.75	0.5	0.5	k__Bacteria; p__Proteobacteria; c__Alphaproteobacteria; o__Rhodospirillales; f__Rhodospirillaceae
otu19665	1.5	0.25	0.5	k__Bacteria; p__Proteobacteria; c__Alphaproteobacteria; o__Rhodospirillales; f__Rhodospirillaceae
otu2221	1.25	0.25	0.5	k__Bacteria; p__Proteobacteria; c__Alphaproteobacteria; o__Rhodospirillales; f__Rhodospirillaceae
otu13632	1.5	0.5	0.25	k__Bacteria; p__Proteobacteria; c__Alphaproteobacteria; o__Rhodospirillales; f__Rhodospirillaceae
otu10331	3.25	0.5	0.5	k__Bacteria; p__Proteobacteria; c__Alphaproteobacteria; o__Rhizobiales; f__Hyphomicrobiaceae
otu14838	3	0.5	0.5	k__Bacteria; p__Proteobacteria; c__Alphaproteobacteria; o__Rhizobiales; f__Hyphomicrobiaceae
otu1595	1	0.25	0.25	k__Bacteria; p__Proteobacteria; c__Alphaproteobacteria; o__Rhizobiales; f__Hyphomicrobiaceae
otu6764	3.25	1.5	0.75	k__Bacteria; p__Proteobacteria; c__Alphaproteobacteria; o__Rhizobiales; f__Methylocystaceae
otu369	0.75	0.25	0.5	k__Bacteria; p__Proteobacteria; c__Alphaproteobacteria; o__Rhizobiales; f__Methylocystaceae
otu1002	13.5	3.5	0.25	k__Bacteria; p__Proteobacteria; c__Alphaproteobacteria; o__Rhizobiales; f__Methylobacteriaceae
otu9390	16.5	2.5	24	k__Bacteria; p__Proteobacteria; c__Gammaproteobacteria; o__Xanthomonadales; f__Xanthomonadaceae
otu5929	4.5	14.25	0.25	k__Bacteria; p__Proteobacteria; c__Gammaproteobacteria; o__Xanthomonadales; f__Xanthomonadaceae
otu17793	32.5	142	12.25	k__Bacteria; p__Proteobacteria; c__Alphaproteobacteria; o__Sphingomonadales; f__Sphingomonadaceae
otu1704	2	1.25	11	k__Bacteria; p__Bacteroidetes; c__Sphingobacteriia; o__Sphingobacteriales; f__Sphingobacteriaceae
otu17493	70.25	13.25	4	k__Bacteria; p__Bacteroidetes; c__[Saprospirae]; o__[Saprospirales]; f__Chitinophagaceae
otu19737	48.5	12.25	2.5	k__Bacteria; p__Bacteroidetes; c__[Saprospirae]; o__[Saprospirales]; f__Chitinophagaceae
otu5838	572.75	11.75	4	k__Bacteria; p__Proteobacteria; c__Alphaproteobacteria; o__Rhizobiales; f__Bradyrhizobiaceae
otu6003	56	14.75	1.25	k__Bacteria; p__Proteobacteria; c__Alphaproteobacteria; o__Rhizobiales; f__Bradyrhizobiaceae
otu15233	514.75	122.25	4.75	k__Bacteria; p__Proteobacteria; c__Betaproteobacteria; o__Burkholderiales; f__Comamonadaceae
otu12255	8.75	2	0.25	k__Bacteria; p__Proteobacteria; c__Betaproteobacteria; o__Burkholderiales; f__Comamonadaceae
otu201	1.5	0.5	0.25	k__Bacteria; p__Proteobacteria; c__Gammaproteobacteria; o__Pseudomonadales; f__Moraxellaceae
otu5033	5.75	2.75	1.75	k__Bacteria; p__Proteobacteria; c__Gammaproteobacteria; o__Pseudomonadales; f__Moraxellaceae
otu11528	2	0.5	0.5	k__Bacteria; p__Proteobacteria; c__Gammaproteobacteria; o__Xanthomonadales; f__Sinobacteraceae
otu398	1.25	0.5	0.25	k__Bacteria; p__Proteobacteria; c__Gammaproteobacteria; o__Xanthomonadales; f__Sinobacteraceae
otu12480	1.25	0.5	0.5	k__Bacteria; p__Acidobacteria; c__Acidobacteriia; o__Acidobacteriales; f__Acidobacteriaceae
otu12666	0.75	0.5	0.5	k__Bacteria; p__Acidobacteria; c__Acidobacteriia; o__Acidobacteriales; f__Koribacteraceae
otu16039	46.75	11.5	0.25	k__Bacteria; p__Proteobacteria; c__Alphaproteobacteria; o__Rhizobiales; f__Rhizobiaceae
otu7140	6.25	8.25	0.25	k__Bacteria; p__Proteobacteria; c__Alphaproteobacteria; o__Rhizobiales; f__Methylobacteriaceae
otu3687	1	0.5	1	k__Bacteria; p__Planctomycetes; c__Planctomycetia; o__Gemmatales; f__Isosphaeraceae
otu12148	0.25	0.75	1.75	k__Bacteria; p__Firmicutes; c__Bacilli; o__Lactobacillales; f__Enterococcaceae
otu9434	867	217	26	k__Bacteria; p__Proteobacteria; c__Alphaproteobacteria; o__Rhizobiales; f__Brucellaceae
otu9946	1	0.75	0.75	k__Bacteria; p__Nitrospirae; c__Nitrospira; o__Nitrospirales; f__0319-6A21
otu1477	1	0.75	0.75	k__Bacteria; p__Verrucomicrobia; c__[Spartobacteria]; o__[Chthoniobacterales]; f__[Chthoniobacteraceae]
otu9647	1114.25	3	0.5	k__Bacteria; p__Proteobacteria; c__Alphaproteobacteria; o__Caulobacterales; f__Caulobacteraceae
otu15112	40.5	1.5	0.5	k__Bacteria; p__[Thermi]; c__Deinococci; o__Thermales; f__Thermaceae
otu17951	1	0.75	0.5	k__Bacteria; p__Acidobacteria; c__Acidobacteriia; o__Acidobacteriales; f__Koribacteraceae
otu1875	0.75	4.75	0.25	k__Bacteria; p__Proteobacteria; c__Betaproteobacteria; o__Burkholderiales; f__Alcaligenaceae
otu7440	1.25	1.25	0.25	k__Bacteria; p__Actinobacteria; c__Actinobacteria; o__Actinomycetales; f__Dermabacteraceae
otu11859	236.5	68.5	3.5	k__Bacteria; p__Proteobacteria; c__Betaproteobacteria; o__Burkholderiales; f__Unclassified_Burkholderiales
otu16703	3.25	7.5	3	k__Bacteria; p__Proteobacteria; c__Alphaproteobacteria; o__Rhizobiales; f__Unclassified_Rhizobiales
otu7329	0.25	1	2.25	k__Bacteria; p__GAL15; c__Unclassified_GAL15; o__Unclassified_GAL15; f__Unclassified_GAL15
otu987	1	1.25	1.25	k__Bacteria; p__Acidobacteria; c__DA052; o__Ellin6513; f__Unclassified_Ellin6513
otu19324	1.25	1	1.25	k__Bacteria; p__Acidobacteria; c__DA052; o__Ellin6513; f__Unclassified_Ellin6513
otu15105	1	0.5	1	k__Bacteria; p__Acidobacteria; c__DA052; o__Ellin6513; f__Unclassified_Ellin6513
otu6913	1.5	1.5	0.75	k__Bacteria; p__Acidobacteria; c__DA052; o__Ellin6513; f__Unclassified_Ellin6513
otu3674	1.25	0.5	0.75	k__Bacteria; p__Actinobacteria; c__Actinobacteria; o__Actinomycetales; f__Unclassified_Actinomycetales
otu14421	18.25	5.25	0.5	k__Bacteria; p__Cyanobacteria; c__4C0d-2; o__MLE1-12; f__Unclassified_MLE1-12
otu15453	1.75	0.5	0.5	k__Bacteria; p__Actinobacteria; c__Actinobacteria; o__Actinomycetales; f__Unclassified_Actinomycetales
otu17402	1	0.5	0.5	k__Bacteria; p__Acidobacteria; c__Solibacteres; o__Solibacterales; f__Unclassified_Solibacterales
otu3704	2	1	0.25	k__Bacteria; p__Acidobacteria; c__DA052; o__Ellin6513; f__Unclassified_Ellin6513
otu18936	0.25	0.75	0.25	k__Bacteria; p__Gemmatimonadetes; c__Gemm-1; o__Unclassified_Gemm-1; f__Unclassified_Gemm-1
otu741	1.25	0.5	0.25	k__Bacteria; p__Acidobacteria; c__DA052; o__Ellin6513; f__Unclassified_Ellin6513; g__Unclassified_Ellin6513
otu12464	1	0.5	0.25	k__Bacteria; p__Acidobacteria; c__DA052; o__Ellin6513; f__Unclassified_Ellin6513; g__Unclassified_Ellin6513
otu19816	0.75	0.5	0.25	k__Bacteria; p__Gemmatimonadetes; c__Gemm-1; o__Unclassified_Gemm-1; f__Unclassified_Gemm-1

## Sheet: DJK-bacteria
# Constructed from biom file
#OTU ID	DJK-L1	DJK-L2	DJK-L3	taxonomy
otu3758	3.75	2	340.25	k__Bacteria; p__Proteobacteria; c__Gammaproteobacteria; o__Enterobacteriales; f__Enterobacteriaceae
otu13587	451	27.75	222.75	k__Bacteria; p__Proteobacteria; c__Gammaproteobacteria; o__Enterobacteriales; f__Enterobacteriaceae
otu12651	158.75	3.25	127.25	k__Bacteria; p__Proteobacteria; c__Gammaproteobacteria; o__Enterobacteriales; f__Enterobacteriaceae
otu11261	0.75	2	107.75	k__Bacteria; p__Proteobacteria; c__Gammaproteobacteria; o__Enterobacteriales; f__Enterobacteriaceae
otu17787	116.25	1.5	86.25	k__Bacteria; p__Proteobacteria; c__Gammaproteobacteria; o__Enterobacteriales; f__Enterobacteriaceae
otu3274	181.25	10	75	k__Bacteria; p__Proteobacteria; c__Gammaproteobacteria; o__Enterobacteriales; f__Enterobacteriaceae
otu5402	74.25	0.5	54	k__Bacteria; p__Proteobacteria; c__Gammaproteobacteria; o__Enterobacteriales; f__Enterobacteriaceae
otu2245	89.75	1.25	50.75	k__Bacteria; p__Proteobacteria; c__Gammaproteobacteria; o__Enterobacteriales; f__Enterobacteriaceae
otu8637	130.25	7.75	50.5	k__Bacteria; p__Proteobacteria; c__Gammaproteobacteria; o__Enterobacteriales; f__Enterobacteriaceae
otu11193	50.5	4.75	46.75	k__Bacteria; p__Proteobacteria; c__Gammaproteobacteria; o__Enterobacteriales; f__Enterobacteriaceae
otu17952	74.75	1.5	42.25	k__Bacteria; p__Proteobacteria; c__Gammaproteobacteria; o__Enterobacteriales; f__Enterobacteriaceae
otu336	76.5	0.75	40.75	k__Bacteria; p__Proteobacteria; c__Gammaproteobacteria; o__Enterobacteriales; f__Enterobacteriaceae
otu4868	77.5	3.5	39.75	k__Bacteria; p__Proteobacteria; c__Gammaproteobacteria; o__Enterobacteriales; f__Enterobacteriaceae
otu8782	106	8	38	k__Bacteria; p__Proteobacteria; c__Gammaproteobacteria; o__Enterobacteriales; f__Enterobacteriaceae
otu4425	69.25	3.75	35.25	k__Bacteria; p__Proteobacteria; c__Gammaproteobacteria; o__Enterobacteriales; f__Enterobacteriaceae
otu3631	73.25	5	31.25	k__Bacteria; p__Proteobacteria; c__Gammaproteobacteria; o__Enterobacteriales; f__Enterobacteriaceae
otu286	53.5	3.25	30.75	k__Bacteria; p__Proteobacteria; c__Gammaproteobacteria; o__Enterobacteriales; f__Enterobacteriaceae
otu18258	0.5	0.25	25	k__Bacteria; p__Proteobacteria; c__Gammaproteobacteria; o__Enterobacteriales; f__Enterobacteriaceae
otu13600	34.25	0.5	23.75	k__Bacteria; p__Proteobacteria; c__Gammaproteobacteria; o__Enterobacteriales; f__Enterobacteriaceae
otu11876	24.25	0.25	22	k__Bacteria; p__Proteobacteria; c__Gammaproteobacteria; o__Enterobacteriales; f__Enterobacteriaceae
otu12593	21.75	0.25	21	k__Bacteria; p__Proteobacteria; c__Gammaproteobacteria; o__Enterobacteriales; f__Enterobacteriaceae
otu19676	32.5	5.25	19.5	k__Bacteria; p__Proteobacteria; c__Gammaproteobacteria; o__Enterobacteriales; f__Enterobacteriaceae
otu13369	12	2.25	18	k__Bacteria; p__Proteobacteria; c__Gammaproteobacteria; o__Enterobacteriales; f__Enterobacteriaceae
otu718	16	1	6.75	k__Bacteria; p__Proteobacteria; c__Gammaproteobacteria; o__Enterobacteriales; f__Enterobacteriaceae
otu15229	1.25	2	6.5	k__Bacteria; p__Proteobacteria; c__Gammaproteobacteria; o__Enterobacteriales; f__Enterobacteriaceae
otu12179	9.5	0.75	6.5	k__Bacteria; p__Proteobacteria; c__Gammaproteobacteria; o__Enterobacteriales; f__Enterobacteriaceae
otu13803	6.75	1347.5	6	k__Bacteria; p__Proteobacteria; c__Gammaproteobacteria; o__Enterobacteriales; f__Enterobacteriaceae
otu11220	1.5	26.5	5.75	k__Bacteria; p__Proteobacteria; c__Gammaproteobacteria; o__Enterobacteriales; f__Enterobacteriaceae
otu2934	3095.5	1982	3.5	k__Bacteria; p__Proteobacteria; c__Gammaproteobacteria; o__Enterobacteriales; f__Enterobacteriaceae
otu5406	7	0.5	3.5	k__Bacteria; p__Proteobacteria; c__Gammaproteobacteria; o__Enterobacteriales; f__Enterobacteriaceae
otu15073	10.5	5.75	1.75	k__Bacteria; p__Proteobacteria; c__Gammaproteobacteria; o__Enterobacteriales; f__Enterobacteriaceae
otu6578	2.5	0.5	1.75	k__Bacteria; p__Proteobacteria; c__Gammaproteobacteria; o__Enterobacteriales; f__Enterobacteriaceae
otu9265	728.75	476.25	1	k__Bacteria; p__Proteobacteria; c__Gammaproteobacteria; o__Enterobacteriales; f__Enterobacteriaceae
otu7015	5.5	3.25	1	k__Bacteria; p__Proteobacteria; c__Gammaproteobacteria; o__Enterobacteriales; f__Enterobacteriaceae
otu4819	554	344.5	0.75	k__Bacteria; p__Proteobacteria; c__Gammaproteobacteria; o__Enterobacteriales; f__Enterobacteriaceae
otu19779	439.5	270.75	0.75	k__Bacteria; p__Proteobacteria; c__Gammaproteobacteria; o__Enterobacteriales; f__Enterobacteriaceae
otu5810	7	3.75	0.75	k__Bacteria; p__Proteobacteria; c__Gammaproteobacteria; o__Enterobacteriales; f__Enterobacteriaceae
otu2744	2	0.25	0.75	k__Bacteria; p__Proteobacteria; c__Gammaproteobacteria; o__Enterobacteriales; f__Enterobacteriaceae
otu4784	679.5	425.25	0.5	k__Bacteria; p__Proteobacteria; c__Gammaproteobacteria; o__Enterobacteriales; f__Enterobacteriaceae
otu16615	2.25	0.25	0.5	k__Bacteria; p__Proteobacteria; c__Gammaproteobacteria; o__Enterobacteriales; f__Enterobacteriaceae
otu4423	0.5	0.25	0.5	k__Bacteria; p__Proteobacteria; c__Gammaproteobacteria; o__Enterobacteriales; f__Enterobacteriaceae
otu8042	272.5	164	0.25	k__Bacteria; p__Proteobacteria; c__Gammaproteobacteria; o__Enterobacteriales; f__Enterobacteriaceae
otu13026	1.75	0.5	0.75	k__Bacteria; p__Proteobacteria; c__Gammaproteobacteria; o__Aeromonadales; f__Aeromonadaceae
otu5856	2.5	0.25	1.25	k__Bacteria; p__Proteobacteria; c__Gammaproteobacteria; o__Aeromonadales; f__Aeromonadaceae
otu13288	4	0.5	1.75	k__Bacteria; p__Proteobacteria; c__Gammaproteobacteria; o__Aeromonadales; f__Aeromonadaceae
otu3139	9.5	3	3.25	k__Bacteria; p__Proteobacteria; c__Gammaproteobacteria; o__Aeromonadales; f__Aeromonadaceae
otu6183	16.75	1.25	6	k__Bacteria; p__Proteobacteria; c__Gammaproteobacteria; o__Aeromonadales; f__Aeromonadaceae
otu12682	13.75	3.5	9	k__Bacteria; p__Proteobacteria; c__Gammaproteobacteria; o__Aeromonadales; f__Aeromonadaceae
otu16184	25.75	2.75	17.75	k__Bacteria; p__Proteobacteria; c__Gammaproteobacteria; o__Aeromonadales; f__Aeromonadaceae
otu6103	21.5	3.5	15.25	k__Bacteria; p__Proteobacteria; c__Gammaproteobacteria; o__Aeromonadales; f__Aeromonadaceae
otu380	72.25	10.5	23.25	k__Bacteria; p__Proteobacteria; c__Gammaproteobacteria; o__Aeromonadales; f__Aeromonadaceae
otu5651	48.75	5.25	31	k__Bacteria; p__Proteobacteria; c__Gammaproteobacteria; o__Aeromonadales; f__Aeromonadaceae
otu12829	55.5	8.5	34.25	k__Bacteria; p__Proteobacteria; c__Gammaproteobacteria; o__Aeromonadales; f__Aeromonadaceae
otu3548	91	16.25	40.25	k__Bacteria; p__Proteobacteria; c__Gammaproteobacteria; o__Aeromonadales; f__Aeromonadaceae
otu218	101.25	16.25	51.75	k__Bacteria; p__Proteobacteria; c__Gammaproteobacteria; o__Aeromonadales; f__Aeromonadaceae
otu11337	28.5	20	212	k__Bacteria; p__Firmicutes; c__Bacilli; o__Lactobacillales; f__Streptococcaceae
otu12463	337	180.75	51	k__Bacteria; p__Firmicutes; c__Bacilli; o__Lactobacillales; f__Streptococcaceae
otu19826	2.5	1.5	13	k__Bacteria; p__Firmicutes; c__Bacilli; o__Lactobacillales; f__Streptococcaceae
otu10873	12	13.5	2.75	k__Bacteria; p__Firmicutes; c__Bacilli; o__Lactobacillales; f__Streptococcaceae
otu2224	15.5	11	2.5	k__Bacteria; p__Firmicutes; c__Bacilli; o__Lactobacillales; f__Streptococcaceae
otu12127	5.25	3.75	1	k__Bacteria; p__Firmicutes; c__Bacilli; o__Lactobacillales; f__Streptococcaceae
otu15559	2	2	0.75	k__Bacteria; p__Firmicutes; c__Bacilli; o__Lactobacillales; f__Streptococcaceae
otu14038	6	2.5	0.5	k__Bacteria; p__Firmicutes; c__Bacilli; o__Lactobacillales; f__Streptococcaceae
otu10509	0.5	1.5	0.25	k__Bacteria; p__Firmicutes; c__Bacilli; o__Lactobacillales; f__Streptococcaceae
otu647	7.5	4.5	0.25	k__Bacteria; p__Firmicutes; c__Bacilli; o__Lactobacillales; f__Leuconostocaceae
otu8195	4.5	3.25	0.25	k__Bacteria; p__Firmicutes; c__Bacilli; o__Lactobacillales; f__Leuconostocaceae
otu19269	0.5	0.25	2	k__Bacteria; p__Firmicutes; c__Bacilli; o__Lactobacillales; f__Leuconostocaceae
otu8735	0.5	164.5	222.5	k__Bacteria; p__Firmicutes; c__Bacilli; o__Lactobacillales; f__Leuconostocaceae
otu19602	1.5	63	452.5	k__Bacteria; p__Firmicutes; c__Bacilli; o__Lactobacillales; f__Leuconostocaceae
otu1769	9	3.5	3.75	k__Bacteria; p__Proteobacteria; c__Alphaproteobacteria; o__Rhodospirillales; f__Acetobacteraceae
otu8133	0.75	6.75	10.75	k__Bacteria; p__Proteobacteria; c__Alphaproteobacteria; o__Rhodospirillales; f__Acetobacteraceae
otu8032	0.25	25.25	120.75	k__Bacteria; p__Proteobacteria; c__Alphaproteobacteria; o__Rhodospirillales; f__Acetobacteraceae
otu19239	0.5	30.25	168.25	k__Bacteria; p__Proteobacteria; c__Alphaproteobacteria; o__Rhodospirillales; f__Acetobacteraceae
otu4579	12.5	4115.75	6674.5	k__Bacteria; p__Proteobacteria; c__Alphaproteobacteria; o__Rhodospirillales; f__Acetobacteraceae
otu5033	3.25	2.25	0.75	k__Bacteria; p__Proteobacteria; c__Gammaproteobacteria; o__Pseudomonadales; f__Moraxellaceae
otu15438	0.75	3.75	0.5	k__Bacteria; p__Proteobacteria; c__Gammaproteobacteria; o__Pseudomonadales; f__Moraxellaceae
otu2787	1	1	0.5	k__Bacteria; p__Proteobacteria; c__Gammaproteobacteria; o__Pseudomonadales; f__Moraxellaceae
otu12281	22.75	22	3	k__Bacteria; p__Proteobacteria; c__Betaproteobacteria; o__Burkholderiales; f__Oxalobacteraceae
otu3520	1.25	1	0.25	k__Bacteria; p__Proteobacteria; c__Betaproteobacteria; o__Burkholderiales; f__Oxalobacteraceae
otu9890	7	5.5	1	k__Bacteria; p__Proteobacteria; c__Gammaproteobacteria; o__Pseudomonadales; f__Pseudomonadaceae
otu8022	4.75	2.25	0.5	k__Bacteria; p__Proteobacteria; c__Gammaproteobacteria; o__Pseudomonadales; f__Pseudomonadaceae
otu9491	10.75	6.75	2	k__Bacteria; p__Firmicutes; c__Bacilli; o__Lactobacillales; f__Carnobacteriaceae
otu1437	7.25	4.5	1	k__Bacteria; p__Firmicutes; c__Bacilli; o__Lactobacillales; f__Carnobacteriaceae
otu332	4	8.5	0.75	k__Bacteria; p__Proteobacteria; c__Alphaproteobacteria; o__Rhizobiales; f__Methylobacteriaceae
otu14229	17.5	8	0.75	k__Bacteria; p__Proteobacteria; c__Alphaproteobacteria; o__Rhizobiales; f__Methylobacteriaceae
otu19737	16	7.25	1.5	k__Bacteria; p__Bacteroidetes; c__[Saprospirae]; o__[Saprospirales]; f__Chitinophagaceae
otu17493	18	7	0.75	k__Bacteria; p__Bacteroidetes; c__[Saprospirae]; o__[Saprospirales]; f__Chitinophagaceae
otu2400	13.5	10	1.25	k__Bacteria; p__Firmicutes; c__Bacilli; o__Bacillales; f__Bacillaceae
otu1017	3.5	2.25	0.5	k__Bacteria; p__Firmicutes; c__Bacilli; o__Bacillales; f__Bacillaceae
otu15977	78.5	56.25	13	k__Bacteria; p__Firmicutes; c__Bacilli; o__Bacillales; f__Bacillaceae
otu1505	15.5	30.25	63.75	k__Bacteria; p__Firmicutes; c__Bacilli; o__Lactobacillales; f__Lactobacillaceae
otu16882	26.75	10	2.5	k__Bacteria; p__Actinobacteria; c__Actinobacteria; o__Actinomycetales; f__Pseudonocardiaceae
otu1875	37.75	56.25	1.75	k__Bacteria; p__Proteobacteria; c__Betaproteobacteria; o__Burkholderiales; f__Alcaligenaceae
otu9390	35	18.5	1.75	k__Bacteria; p__Proteobacteria; c__Gammaproteobacteria; o__Xanthomonadales; f__Xanthomonadaceae
otu7117	0.75	6.5	1.75	k__Bacteria; p__Bacteroidetes; c__Bacteroidia; o__Bacteroidales; f__Bacteroidaceae
otu17011	0.25	3.75	1	k__Bacteria; p__Proteobacteria; c__Alphaproteobacteria; o__Rickettsiales; f__Holosporaceae
otu15233	6.25	2.75	1	k__Bacteria; p__Proteobacteria; c__Betaproteobacteria; o__Burkholderiales; f__Comamonadaceae
otu1871	1	0.25	1	k__Bacteria; p__Actinobacteria; c__Actinobacteria; o__Actinomycetales; f__Corynebacteriaceae
otu14912	4	2.75	0.75	k__Bacteria; p__Actinobacteria; c__Actinobacteria; o__Actinomycetales; f__Microbacteriaceae
otu1105	6.5	1.75	0.75	k__Bacteria; p__Firmicutes; c__Bacilli; o__Bacillales; f__[Exiguobacteraceae]
otu9434	337	170.5	23.5	k__Bacteria; p__Proteobacteria; c__Alphaproteobacteria; o__Rhizobiales; f__Brucellaceae
otu18383	3.25	0.75	0.75	k__Bacteria; p__Proteobacteria; c__Alphaproteobacteria; o__Sphingomonadales; f__Erythrobacteraceae
otu5823	4.5	3.25	0.5	k__Bacteria; p__Proteobacteria; c__Alphaproteobacteria; o__Rhizobiales; f__Phyllobacteriaceae
otu8117	0.75	0.5	0.5	k__Bacteria; p__Actinobacteria; c__Actinobacteria; o__Actinomycetales; f__Intrasporangiaceae
otu15112	12.25	3.75	13	k__Bacteria; p__[Thermi]; c__Deinococci; o__Thermales; f__Thermaceae
otu16709	0.5	0.5	0.5	k__Bacteria; p__Firmicutes; c__Clostridia; o__Clostridiales; f__Lachnospiraceae
otu12502	0.5	0.25	0.5	k__Bacteria; p__Firmicutes; c__Clostridia; o__Clostridiales; f__Peptostreptococcaceae
otu17793	9.25	7.25	0.25	k__Bacteria; p__Proteobacteria; c__Alphaproteobacteria; o__Sphingomonadales; f__Sphingomonadaceae
otu4407	0.5	36	687.25	k__Bacteria; p__Proteobacteria; c__Gammaproteobacteria; o__Pasteurellales; f__Unclassified_Pasteurellales
otu6394	6.25	4.5	0.75	k__Bacteria; p__Cyanobacteria; c__4C0d-2; o__MLE1-12; f__Unclassified_MLE1-12
otu14020	4.25	0.75	0.5	k__Bacteria; p__Proteobacteria; c__Alphaproteobacteria; o__Rhizobiales; f__Unclassified_Rhizobiales
otu4761	0.25	1	0.25	k__Bacteria; p__Cyanobacteria; c__4C0d-2; o__MLE1-12; f__Unclassified_MLE1-12

## Sheet: ZG-fungus
# Constructed from biom file
#OTU ID	ZG-L1	ZG-L2	ZG-L3	taxonomy
otu1588	371.5	398	4275.25	k__Fungi; p__Ascomycota; c__Saccharomycetes; o__Saccharomycetales; f__Pichiaceae
otu2254	9.5	16.75	100.5	k__Fungi; p__Ascomycota; c__Saccharomycetes; o__Saccharomycetales; f__Pichiaceae
otu1189	0.25	0.75	3.5	k__Fungi; p__Ascomycota; c__Saccharomycetes; o__Saccharomycetales; f__Pichiaceae
otu2635	10.5	8.5	77	k__Fungi; p__Ascomycota; c__Saccharomycetes; o__Saccharomycetales; f__Pichiaceae
otu2832	1.5	0.5	28.5	k__Fungi; p__Ascomycota; c__Saccharomycetes; o__Saccharomycetales; f__Pichiaceae
otu1931	7.5	2	7.5	k__Fungi; p__Ascomycota; c__Saccharomycetes; o__Saccharomycetales; f__Pichiaceae
otu1666	299.5	555.25	1471	k__Fungi; p__Ascomycota; c__Saccharomycetes; o__Saccharomycetales; f__Saccharomycetales_fam_Incertae_sedis
otu315	51.5	288.5	499.25	k__Fungi; p__Ascomycota; c__Saccharomycetes; o__Saccharomycetales; f__Saccharomycetales_fam_Incertae_sedis
otu2335	357.5	99.5	7	k__Fungi; p__Ascomycota; c__Saccharomycetes; o__Saccharomycetales; f__Saccharomycetales_fam_Incertae_sedis
otu1534	147	23	7	k__Fungi; p__Ascomycota; c__Saccharomycetes; o__Saccharomycetales; f__Saccharomycetales_fam_Incertae_sedis
otu714	0.75	2.5	4	k__Fungi; p__Ascomycota; c__Saccharomycetes; o__Saccharomycetales; f__Saccharomycetales_fam_Incertae_sedis
otu1719	1.5	1.5	4	k__Fungi; p__Ascomycota; c__Saccharomycetes; o__Saccharomycetales; f__Saccharomycetales_fam_Incertae_sedis
otu1826	10.25	1.25	3.75	k__Fungi; p__Ascomycota; c__Saccharomycetes; o__Saccharomycetales; f__Saccharomycetales_fam_Incertae_sedis
otu2829	4.5	342.75	3.25	k__Fungi; p__Ascomycota; c__Saccharomycetes; o__Saccharomycetales; f__Saccharomycetales_fam_Incertae_sedis
otu2609	1.75	1.5	1	k__Fungi; p__Ascomycota; c__Saccharomycetes; o__Saccharomycetales; f__Saccharomycetales_fam_Incertae_sedis
otu2578	1.5	3.5	0.25	k__Fungi; p__Ascomycota; c__Saccharomycetes; o__Saccharomycetales; f__Saccharomycetales_fam_Incertae_sedis
otu630	98.5	31.75	2.5	k__Fungi; p__Ascomycota; c__Sordariomycetes; o__Hypocreales; f__Clavicipitaceae
otu1084	78	18.25	0.75	k__Fungi; p__Ascomycota; c__Sordariomycetes; o__Hypocreales; f__Clavicipitaceae
otu2713	59.25	67.5	2.25	k__Fungi; p__Ascomycota; c__Sordariomycetes; o__Hypocreales; f__Cordycipitaceae
otu1613	198.25	62	1.75	k__Fungi; p__Ascomycota; c__Sordariomycetes; o__Hypocreales; f__Cordycipitaceae
otu2131	38.5	26.25	1.5	k__Fungi; p__Ascomycota; c__Sordariomycetes; o__Hypocreales; f__Cordycipitaceae
otu766	117.5	54.25	1.25	k__Fungi; p__Ascomycota; c__Sordariomycetes; o__Hypocreales; f__Cordycipitaceae
otu662	68.5	42	0.5	k__Fungi; p__Ascomycota; c__Sordariomycetes; o__Hypocreales; f__Cordycipitaceae
otu861	10.5	7	0.5	k__Fungi; p__Ascomycota; c__Sordariomycetes; o__Hypocreales; f__Cordycipitaceae
otu2727	24.5	19.75	0.25	k__Fungi; p__Ascomycota; c__Sordariomycetes; o__Hypocreales; f__Cordycipitaceae
otu114	421	141.75	6.5	k__Fungi; p__Ascomycota; c__Eurotiomycetes; o__Eurotiales; f__Aspergillaceae
otu876	36	20.25	2.25	k__Fungi; p__Ascomycota; c__Eurotiomycetes; o__Eurotiales; f__Aspergillaceae
otu2769	30.25	20	1.25	k__Fungi; p__Ascomycota; c__Eurotiomycetes; o__Eurotiales; f__Aspergillaceae
otu1600	18.5	80.25	1	k__Fungi; p__Ascomycota; c__Eurotiomycetes; o__Eurotiales; f__Aspergillaceae
otu2579	132.75	35	0.75	k__Fungi; p__Ascomycota; c__Eurotiomycetes; o__Eurotiales; f__Aspergillaceae
otu358	12.5	17.75	0.25	k__Fungi; p__Ascomycota; c__Eurotiomycetes; o__Eurotiales; f__Aspergillaceae
otu489	26.75	13.75	0.25	k__Fungi; p__Ascomycota; c__Eurotiomycetes; o__Eurotiales; f__Aspergillaceae
otu1400	221.75	121.5	4	k__Fungi; p__Ascomycota; c__Sordariomycetes; o__Hypocreales; f__Nectriaceae
otu1072	173	65.25	2.75	k__Fungi; p__Ascomycota; c__Sordariomycetes; o__Hypocreales; f__Nectriaceae
otu2181	127	63.5	2.25	k__Fungi; p__Ascomycota; c__Sordariomycetes; o__Hypocreales; f__Nectriaceae
otu327	0.25	7.25	1	k__Fungi; p__Ascomycota; c__Sordariomycetes; o__Hypocreales; f__Nectriaceae
otu1146	80	47.5	0.75	k__Fungi; p__Ascomycota; c__Sordariomycetes; o__Hypocreales; f__Nectriaceae
otu2326	4	2.25	0.75	k__Fungi; p__Ascomycota; c__Sordariomycetes; o__Hypocreales; f__Nectriaceae
otu1937	16	8.5	0.5	k__Fungi; p__Ascomycota; c__Sordariomycetes; o__Hypocreales; f__Nectriaceae
otu691	97.25	737	324.75	k__Fungi; p__Basidiomycota; c__Agaricomycetes; o__Sebacinales; f__Sebacinaceae
otu2287	28	20.75	67	k__Fungi; p__Basidiomycota; c__Agaricomycetes; o__Sebacinales; f__Sebacinaceae
otu1527	41.25	29	27.25	k__Fungi; p__Basidiomycota; c__Agaricomycetes; o__Sebacinales; f__Sebacinaceae
otu2601	2008.5	852.5	36.25	k__Fungi; p__Ascomycota; c__Sordariomycetes; o__Glomerellales; f__Plectosphaerellaceae
otu83	220.5	99.75	13.25	k__Fungi; p__Ascomycota; c__Sordariomycetes; o__Glomerellales; f__Plectosphaerellaceae
otu549	21	33	1.75	k__Fungi; p__Ascomycota; c__Sordariomycetes; o__Glomerellales; f__Plectosphaerellaceae
otu156	21.25	30.25	1.75	k__Fungi; p__Ascomycota; c__Sordariomycetes; o__Glomerellales; f__Plectosphaerellaceae
otu2002	2.5	4.5	0.5	k__Fungi; p__Ascomycota; c__Sordariomycetes; o__Glomerellales; f__Plectosphaerellaceae
otu2054	1.5	3	0.25	k__Fungi; p__Ascomycota; c__Sordariomycetes; o__Glomerellales; f__Plectosphaerellaceae
otu2468	80.25	39.25	2	k__Fungi; p__Ascomycota; c__Sordariomycetes; o__Sordariales; f__Chaetomiaceae
otu988	12.75	3	1	k__Fungi; p__Ascomycota; c__Sordariomycetes; o__Sordariales; f__Chaetomiaceae
otu416	35.5	5.25	0.5	k__Fungi; p__Ascomycota; c__Sordariomycetes; o__Sordariales; f__Chaetomiaceae
otu1850	69.5	24.25	0.25	k__Fungi; p__Ascomycota; c__Sordariomycetes; o__Sordariales; f__Chaetomiaceae
otu2638	29.75	7.75	0.25	k__Fungi; p__Ascomycota; c__Sordariomycetes; o__Sordariales; f__Chaetomiaceae
otu1871	270.75	922.75	873	k__Fungi; p__Basidiomycota; c__Agaricomycetes; o__Agaricales; f__Amanitaceae
otu1837	205.5	513	604	k__Fungi; p__Basidiomycota; c__Agaricomycetes; o__Agaricales; f__Amanitaceae
otu251	13.5	50	67.5	k__Fungi; p__Basidiomycota; c__Agaricomycetes; o__Agaricales; f__Amanitaceae
otu2648	1.5	19.75	15	k__Fungi; p__Basidiomycota; c__Agaricomycetes; o__Agaricales; f__Amanitaceae
otu381	218.75	86.25	2	k__Fungi; p__Ascomycota; c__Sordariomycetes; o__Hypocreales; f__Hypocreales_fam_Incertae_sedis
otu1033	8	5.75	0.5	k__Fungi; p__Ascomycota; c__Sordariomycetes; o__Hypocreales; f__Hypocreales_fam_Incertae_sedis
otu2437	45.75	77.5	1	k__Fungi; p__Ascomycota; c__Leotiomycetes; o__Erysiphales; f__Erysiphaceae
otu1407	9	8.5	0.75	k__Fungi; p__Ascomycota; c__Leotiomycetes; o__Erysiphales; f__Erysiphaceae
otu1784	72.75	57.75	0.75	k__Fungi; p__Basidiomycota; c__Agaricomycetes; o__Russulales; f__Russulaceae
otu478	55.25	4.75	0.5	k__Fungi; p__Basidiomycota; c__Agaricomycetes; o__Russulales; f__Russulaceae
otu1953	76	237.75	190.75	k__Fungi; p__Basidiomycota; c__Agaricomycetes; o__Sebacinales; f__Serendipitaceae
otu2704	4.75	18	58.25	k__Fungi; p__Basidiomycota; c__Agaricomycetes; o__Sebacinales; f__Serendipitaceae
otu2033	34.25	9	0.75	k__Fungi; p__Ascomycota; c__Dothideomycetes; o__Asterinales; f__Parmulariaceae
otu2662	29.25	28.5	0.5	k__Fungi; p__Ascomycota; c__Dothideomycetes; o__Dothideomycetidae_ord_Incertae_sedis; f__Eremomycetaceae
otu2123	9	1.75	0.5	k__Fungi; p__Blastocladiomycota; c__Blastocladiomycetes; o__Blastocladiales; f__Blastocladiaceae
otu2190	60.25	13	0.25	k__Fungi; p__Olpidiomycota; c__Olpidiomycetes; o__Olpidiales; f__Olpidiaceae
otu1686	31.25	9.25	0.25	k__Fungi; p__Mucoromycota; c__Mucoromycetes; o__Mucorales; f__Lichtheimiaceae
otu1066	14.75	8.75	0.25	k__Fungi; p__Ascomycota; c__Sordariomycetes; o__Hypocreales; f__Ophiocordycipitaceae
otu1592	20.75	3.75	0.25	k__Fungi; p__Ascomycota; c__Sordariomycetes; o__Hypocreales; f__Stachybotryaceae
otu415	18.5	1.75	754.75	k__Fungi; p__Ascomycota; c__Saccharomycetes; o__Saccharomycetales; f__Dipodascaceae
otu1233	22.5	7.5	1	k__Fungi; p__Ascomycota; c__Pezizomycetes; o__Pezizales; f__Pyronemataceae
otu1429	3	100.25	1.75	k__Fungi; p__Ascomycota; c__Saccharomycetes; o__Saccharomycetales; f__Metschnikowiaceae
otu1013	83.25	45.75	1.5	k__Fungi; p__Ascomycota; c__Eurotiomycetes; o__Onygenales; f__Onygenales_fam_Incertae_sedis
otu2715	260.25	26.25	1.5	k__Fungi; p__Ascomycota; c__Eurotiomycetes; o__Eurotiales; f__Trichocomaceae
otu594	82.75	42	1.25	k__Fungi; p__Ascomycota; c__Dothideomycetes; o__Pleosporales; f__Cucurbitariaceae
otu1519	73.75	27.75	1.25	k__Fungi; p__Ascomycota; c__Sordariomycetes; o__Sordariales; f__Sordariales_fam_Incertae_sedis
otu2695	0.5	3	1.25	k__Fungi; p__Basidiomycota; c__Agaricomycetes; o__Agaricales; f__Entolomataceae
otu1316	105.5	85	2.5	k__Fungi; p__Basidiomycota; c__Agaricomycetes; o__Boletales; f__Boletaceae
otu1737	3	11691.5	4.25	k__Fungi; p__Basidiomycota; c__Exobasidiomycetes; o__Exobasidiales; f__Brachybasidiaceae
otu2271	2.25	12.5	16.5	k__Fungi; p__Basidiomycota; c__Agaricomycetes; o__Agaricales; f__Hygrophoraceae
otu765	1295	266.5	9.75	k__Fungi; p__Ascomycota; c__Eurotiomycetes; o__Eurotiales; f__Thermoascaceae
otu789	8.25	6.5	0.5	k__Fungi; p__Basidiomycota; c__Tremellomycetes; o__Tremellales; f__Tremellaceae
otu587	3130.75	1044.75	6813	k__Fungi; p__Ascomycota; c__Leotiomycetes; o__Helotiales; f__unidentified; g__unidentified; s__unidentified
otu1387	47	46.75	42.5	k__Fungi; p__Glomeromycota; c__Archaeosporomycetes; o__Archaeosporales; f__unidentified
otu2315	7.5	12.5	33.25	k__Fungi; p__Ascomycota; c__Leotiomycetes; o__Helotiales; f__unidentified
otu2028	17.25	5.5	33	k__Fungi; p__Ascomycota; c__Leotiomycetes; o__Helotiales; f__unidentified
otu2101	16	5	31	k__Fungi; p__Ascomycota; c__Leotiomycetes; o__Helotiales; f__unidentified
otu2192	1.25	22.75	13.25	k__Fungi; p__Ascomycota; c__Eurotiomycetes; o__Chaetothyriales; f__unidentified
otu2358	394.25	195	11.5	k__Fungi; p__Ascomycota; c__Sordariomycetes; o__unidentified; f__unidentified
otu1229	2	4	10.5	k__Fungi; p__Ascomycota; c__Leotiomycetes; o__Helotiales; f__unidentified
otu2099	5.25	1.5	9.5	k__Fungi; p__Ascomycota; c__Leotiomycetes; o__Helotiales; f__unidentified
otu461	861.75	230.5	9	k__Fungi; p__Ascomycota; c__Sordariomycetes; o__Hypocreales; f__unidentified
otu1305	3	0.5	8	k__Fungi; p__Ascomycota; c__Leotiomycetes; o__Helotiales; f__unidentified
otu509	460	135	7.75	k__Fungi; p__unidentified; c__unidentified; o__unidentified; f__unidentified
otu32	29.5	8.75	7.25	k__Fungi; p__Ascomycota; c__Leotiomycetes; o__Helotiales; f__unidentified
otu81	10	1.25	6.75	k__Fungi; p__Ascomycota; c__Leotiomycetes; o__Helotiales; f__unidentified
otu1887	1.5	0.75	5.5	k__Fungi; p__Ascomycota; c__Leotiomycetes; o__Helotiales; f__unidentified
otu1569	126.5	93	5	k__Fungi; p__unidentified; c__unidentified; o__unidentified; f__unidentified
otu262	1.5	0.75	4.25	k__Fungi; p__Ascomycota; c__Leotiomycetes; o__Helotiales; f__unidentified
otu1781	3	0.25	4.25	k__Fungi; p__Ascomycota; c__Leotiomycetes; o__Helotiales; f__unidentified
otu1056	3.5	0.5	3.5	k__Fungi; p__Ascomycota; c__Leotiomycetes; o__Helotiales; f__unidentified
otu2247	1.5	1.25	2.75	k__Fungi; p__Ascomycota; c__Leotiomycetes; o__Helotiales; f__unidentified
otu1195	213.25	101.75	2.5	k__Fungi; p__Ascomycota; c__Sordariomycetes; o__unidentified; f__unidentified
otu1948	40.25	49.5	2	k__Plantae; p__unidentified; c__unidentified; o__unidentified; f__unidentified
otu2035	50.25	64	1.75	k__Fungi; p__unidentified; c__unidentified; o__unidentified; f__unidentified
otu1941	129.25	48.5	1.75	k__Fungi; p__unidentified; c__unidentified; o__unidentified; f__unidentified
otu1070	106	18.75	1.75	k__Fungi; p__Ascomycota; c__Leotiomycetes; o__Helotiales; f__unidentified
otu2286	18.5	6.75	1.75	k__Fungi; p__Ascomycota; c__Leotiomycetes; o__Helotiales; f__unidentified
otu1464	41.5	27.5	1.5	k__Fungi; p__Rozellomycota; c__Rozellomycota_cls_Incertae_sedis; o__GS05; f__unidentified
otu883	67.75	19.25	1.5	k__Fungi; p__unidentified; c__unidentified; o__unidentified; f__unidentified
otu2008	5.5	8	1.5	k__Fungi; p__Ascomycota; c__Sordariomycetes; o__unidentified; f__unidentified
otu2285	181	60.5	1.25	k__Fungi; p__Ascomycota; c__Sordariomycetes; o__Hypocreales; f__unidentified
otu1548	173.75	50	1.25	k__Fungi; p__unidentified; c__unidentified; o__unidentified; f__unidentified
otu1353	55.75	24.25	1.25	k__Fungi; p__Ascomycota; c__unidentified; o__unidentified; f__unidentified
otu294	20	13.25	1.25	k__Fungi; p__Ascomycota; c__Sordariomycetes; o__Hypocreales; f__unidentified
otu2878	22.75	11.5	1.25	k__Fungi; p__Ascomycota; c__Sordariomycetes; o__Branch06; f__unidentified
otu2158	27.75	5.5	1.25	k__unidentified; p__unidentified; c__unidentified; o__unidentified; f__unidentified
otu1744	130.75	73	1	k__Fungi; p__unidentified; c__unidentified; o__unidentified; f__unidentified
otu519	4.25	5.75	1	k__Fungi; p__Ascomycota; c__Dothideomycetes; o__unidentified; f__unidentified
otu1762	17.5	26.75	0.5	k__Fungi; p__Ascomycota; c__Sordariomycetes; o__Xylariales; f__unidentified
otu414	39.25	25.25	0.5	k__Plantae; p__unidentified; c__unidentified; o__unidentified; f__unidentified
otu401	14.5	13.5	0.5	k__Fungi; p__Ascomycota; c__Eurotiomycetes; o__Eurotiales; f__unidentified
otu2219	2.75	0.25	0.5	k__Fungi; p__Ascomycota; c__Sordariomycetes; o__unidentified; f__unidentified
otu515	204.75	68.75	0.25	k__Fungi; p__Ascomycota; c__Sordariomycetes; o__unidentified; f__unidentified
otu1328	30.25	17.25	0.25	k__Fungi; p__Basidiomycota; c__Tremellomycetes; o__Filobasidiales; f__unidentified
otu200	6.5	13.25	0.25	k__Fungi; p__unidentified; c__unidentified; o__unidentified; f__unidentified
otu2327	21.25	9.75	0.25	k__Fungi; p__Ascomycota; c__Sordariomycetes; o__Hypocreales; f__unidentified
otu2361	0.5	3	0.25	k__Plantae; p__unidentified; c__unidentified; o__unidentified; f__unidentified
otu2000	7.5	6.5	1.25	k__Fungi; p__Ascomycota; c__unidentified; o__unidentified; f__unidentified
otu92	14.25	8.25	0.5	k__Fungi; p__Ascomycota; c__Sordariomycetes; o__Hypocreales; f__unidentified
otu1553	16	5.75	37.25	k__Fungi; p__Ascomycota; c__Leotiomycetes; o__Helotiales; f__unidentified
otu734	1290.5	485.5	3012.75	No blast hit
otu633	1248.5	471.75	2481	No blast hit
otu250	718.25	231.5	1419.5	No blast hit
otu2620	221.5	58.75	474	No blast hit
otu1618	92.75	28.75	196.75	No blast hit
otu353	168	22	139.25	No blast hit
otu924	27.75	1.25	71.75	No blast hit
otu2305	26.5	8	43.25	No blast hit
otu643	8.25	3.25	41	No blast hit
otu1898	10	6.25	37.75	No blast hit
otu2594	20	1.75	35.25	No blast hit
otu2655	26.75	3.25	28.75	No blast hit
otu290	56.5	11	27.75	No blast hit
otu2003	3.75	0.25	26.75	No blast hit
otu19	31	4.25	15.5	No blast hit
otu115	7	1.75	15.5	No blast hit
otu2853	7	1.75	14	No blast hit
otu632	69	7	13.75	No blast hit
otu1533	1	9.5	12.75	No blast hit
otu568	6.5	2.25	12.75	No blast hit
otu2863	10.25	1.75	11.25	No blast hit
otu2597	24.75	2.25	9.75	No blast hit
otu1950	171.75	16.75	8.25	No blast hit
otu1528	2.75	0.25	7.5	No blast hit
otu2880	15.25	12.75	6.75	No blast hit
otu547	39	7	5.25	No blast hit
otu948	3.25	50.25	4.75	No blast hit
otu2824	12	15.75	4.75	No blast hit
otu444	1.5	0.5	3	No blast hit
otu863	16.5	3.25	2.75	No blast hit
otu1269	16.25	10.75	2	No blast hit
otu2555	0.25	0.25	1.75	No blast hit
otu1710	1	3.25	1.5	No blast hit
otu2819	15.25	1.75	1.5	No blast hit
otu2276	59.25	14.5	1.25	No blast hit
otu100	3.25	0.25	1	No blast hit
otu760	15.25	9.25	0.75	No blast hit
otu1731	64.75	38	0.5	No blast hit
otu1456	177.25	58.25	0.25	No blast hit

## Sheet: DJK-fungus
# Constructed from biom file
#OTU ID	DJK-L1	DJK-L2	DJK-L3	taxonomy
otu1588	1	9328.75	13809	k__Fungi; p__Ascomycota; c__Saccharomycetes; o__Saccharomycetales; f__Pichiaceae
otu2175	0.5	952.5	1929	k__Fungi; p__Ascomycota; c__Saccharomycetes; o__Saccharomycetales; f__Pichiaceae
otu2635	8.25	290	574.5	k__Fungi; p__Ascomycota; c__Saccharomycetes; o__Saccharomycetales; f__Pichiaceae
otu434	2.25	45.75	19.25	k__Fungi; p__Ascomycota; c__Saccharomycetes; o__Saccharomycetales; f__Pichiaceae
otu1600	240.25	62.75	6.5	k__Fungi; p__Ascomycota; c__Eurotiomycetes; o__Eurotiales; f__Aspergillaceae
otu1136	561	196.5	5.5	k__Fungi; p__Ascomycota; c__Eurotiomycetes; o__Eurotiales; f__Aspergillaceae
otu1840	22.25	9	1	k__Fungi; p__Ascomycota; c__Eurotiomycetes; o__Eurotiales; f__Aspergillaceae
otu2769	3.75	14.25	0.25	k__Fungi; p__Ascomycota; c__Eurotiomycetes; o__Eurotiales; f__Aspergillaceae
otu2284	385.25	188	4	k__Fungi; p__Ascomycota; c__Sordariomycetes; o__Hypocreales; f__Cordycipitaceae
otu766	275	213.5	3.5	k__Fungi; p__Ascomycota; c__Sordariomycetes; o__Hypocreales; f__Cordycipitaceae
otu669	12.25	9.5	1	k__Fungi; p__Ascomycota; c__Sordariomycetes; o__Hypocreales; f__Cordycipitaceae
otu837	16	9.75	0.5	k__Fungi; p__Ascomycota; c__Sordariomycetes; o__Hypocreales; f__Cordycipitaceae
otu453	112	63.75	3.5	k__Fungi; p__Ascomycota; c__Sordariomycetes; o__Togniniales; f__Togniniaceae
otu1241	6.5	1.75	0.25	k__Fungi; p__Ascomycota; c__Sordariomycetes; o__Togniniales; f__Togniniaceae
otu986	20.75	1	0.25	k__Fungi; p__Ascomycota; c__Sordariomycetes; o__Togniniales; f__Togniniaceae
otu1448	83.75	77.25	1	k__Fungi; p__Ascomycota; c__Sordariomycetes; o__Glomerellales; f__Plectosphaerellaceae
otu2601	66.75	20.25	0.25	k__Fungi; p__Ascomycota; c__Sordariomycetes; o__Glomerellales; f__Plectosphaerellaceae
otu549	0.75	4.25	0.25	k__Fungi; p__Ascomycota; c__Sordariomycetes; o__Glomerellales; f__Plectosphaerellaceae
otu1666	54.5	817.25	4400.75	k__Fungi; p__Ascomycota; c__Saccharomycetes; o__Saccharomycetales; f__Saccharomycetales_fam_Incertae_sedis
otu2335	3.25	13.5	71.5	k__Fungi; p__Ascomycota; c__Saccharomycetes; o__Saccharomycetales; f__Saccharomycetales_fam_Incertae_sedis
otu578	36.75	84.75	0.5	k__Fungi; p__Basidiomycota; c__Agaricomycetes; o__Russulales; f__Russulaceae
otu482	24.5	21.25	0.25	k__Fungi; p__Basidiomycota; c__Agaricomycetes; o__Russulales; f__Russulaceae
otu1409	6.25	5.25	0.5	k__Fungi; p__Ascomycota; c__Sordariomycetes; o__Togniniales; f__Togniniaceae
otu1072	10.25	0.25	0.5	k__Fungi; p__Ascomycota; c__Sordariomycetes; o__Hypocreales; f__Nectriaceae
otu476	21.75	22.75	0.25	k__Fungi; p__Ascomycota; c__Dothideomycetes; o__Capnodiales; f__Cladosporiaceae
otu2889	13.75	0.5	0.25	k__Fungi; p__Ascomycota; c__Saccharomycetes; o__Saccharomycetales; f__Dipodascaceae
otu765	100	31.75	2.25	k__Fungi; p__Ascomycota; c__Eurotiomycetes; o__Eurotiales; f__Thermoascaceae
otu1013	353.25	46.5	2	k__Fungi; p__Ascomycota; c__Eurotiomycetes; o__Onygenales; f__Onygenales_fam_Incertae_sedis
otu2583	15.25	819	2516	k__Fungi; p__Basidiomycota; c__Agaricomycetes; o__Sebacinales; f__Sebacinaceae
otu2036	13.75	1.75	1.5	k__Plantae; p__Anthophyta; c__Monocotyledonae; o__Poales; f__Poaceae
otu2201	20.75	8.5	1	k__Fungi; p__Basidiomycota; c__Tremellomycetes; o__Trichosporonales; f__Trichosporonaceae
otu230	5.5	0.75	0.75	k__Fungi; p__Ascomycota; c__Sordariomycetes; o__Hypocreales; f__Hypocreales_fam_Incertae_sedis
otu1195	278.25	34.75	1.25	k__Fungi; p__Ascomycota; c__Sordariomycetes; o__unidentified; f__unidentified
otu509	48.75	14	1	k__Fungi; p__unidentified; c__unidentified; o__unidentified; f__unidentified
otu1491	6.75	12.25	1	k__Chromista; p__Ciliophora; c__unidentified; o__unidentified; f__unidentified
